# Supplementary material for: Dynamic phenotypic heterogeneity and the evolution of multiple RNA subtypes in hepatocellular carcinoma: the PLANET study
Source: Natl Sci Rev. 2021 Oct 29;9(3):nwab192. doi: 10.1093/nsr/nwab192 (PMC8973408; doi:10.1093/nsr/nwab192)
Supplement: nwab192_Supplemental_Files [file nwab192_supplemental_files.zip]

Archive with 2 entries (2 files):
- Supplementary_Figures.pdf
- Supplementary_Methods_and_Notes.pdf
